# Supplementary material for: Physicochemical Properties Influencing Presence of Burkholderia pseudomallei in Soil from Small Ruminant Farms in Peninsular Malaysia
Source: PLoS One. 2016 Sep 16;11(9):e0162348. doi: 10.1371/journal.pone.0162348 (PMC5026356; doi:10.1371/journal.pone.0162348)
Supplement: S1 Table — (XLSX) [file pone.0162348.s001.xlsx]

## Sheet: Sheet1
Farm Code	State	API_20NE	PCR_Confirmation	Total_Goats	Management_system	%Soil_Organic_Matter	%Soil_water_content	Soil_pH Reading	CEC mg/L	Fe mg/L	Cu Mg/L	Zn mg/L	Mn mg/L	Na (mg/L)	Mg (mg/L)	Ca (mg/L)	K (mg/L)	%_sand	%_clay	%_silt	%carbon	%Nitrogen	C/N_ratio	%Sulphur
PHG/01/01	Pahang	Negative	neg	5	semi intensive	2.25008	12.6667	3.96	101	230.2	0.305	1.083	0.665	1	0.136	1.491	4.621	30.65	6	63.35	1.0556	0.08459	12.479	0.00278
PHG/02/01	Pahang	positive	pos	25	semi intensive	2.02819	5.73333	4.49	46.2	403.2	0.461	1.388	1.88	0.4	0.134	1.289	1.758	89.85	2	8.15	0.93233	0.0768	12.1397	0.00382
PHG/03/01	Pahang	positive	pos	81	semi intensive	0.983942	16.9333	4.45	125	80.02	0.412	0.855	2.869	1	0.517	7.426	15.27	21.75	9.5	68.75	0.35219	0.04597	7.6613	0.00197
PHG/04/01	Pahang	positive	pos	88	semi intensive	1.8294	11.3	3.46	114	15.12	0.367	0.513	1.204	0.4	0.355	1.836	4.729	32.05	9	58.95	0.82189	0.08791	9.34922	0.00582
PHG/05/01	Pahang	Negative	pos	51	Intensive	1.11057	3.56667	5.03	46.4	25.51	0.39	0.513	0.823	2	0.436	1.447	22.3	34.2	8	57.8	0.42254	0.04269	9.89787	0.00972
PHG/06/01	Pahang	positive	pos	72	semi intensive	1.35296	14.6333	4.5	36.6	108.1	1.86	1.065	0.978	0.7	0.252	2.053	8.038	71.5	3.5	25	0.5572	0.06597	8.44626	0.00639
PHG/07/01	Pahang	Negative	pos	137	semi intensive	1.09696	3.96667	4.63	46.5	146.3	0.685	0.641	1.372	0.7	0.155	0.689	2.975	34.35	6	59.65	0.41372	0.04922	8.40553	0.00049
PHG/08/01	Pahang	Negative	neg	7	intensive	1.20766	4.2	3.37	113	46.12	0.387	0.53	1.944	1	0.313	0.79	3.717	43.6	5	51.4	0.47648	0.06259	7.61272	0.0011
PHG/09/01	Pahang	positive	neg	193	intensive	1.38909	16.8667	5.39	75.8	590.8	0.319	0.901	1.01	0.6	0.222	3.004	4.271	43.75	6.5	49.75	0.57727	0.09206	6.27058	0.00353
PHG/10/01	Pahang	Negative	neg	228	semi intensive	1.16533	6.33333	3.13	50.1	57.84	6.225	0.453	0.244	0.4	0.378	0.62	0.988	32.6	7	60.4	0.45296	0.04136	10.9516	0.00086
PHG/11/01	Pahang	positive	neg	17	intensive	0.63636	16.0333	3.9	76.2	14.63	0.908	0.491	0.114	0.2	0.077	0.128	1.309	19.1	9	71.9	0.15907	0.02779	5.724	0.00094
PHG/12/01	Pahang	Negative	neg	36	intensive	0.987002	4.83333	4.11	130	45.43	0.723	0.675	1.417	0.4	0.118	0.946	2.327	11.25	0.5	77.75	0.35389	0.13145	2.6922	0.01601
PHG/13/01	Pahang	Negative	pos	175	intensive	2.50838	9.96667	3.22	91.7	14.09	0.338	0.527	0.224	0.4	0.029	0.471	1.649	24.3	7.5	68.2	1.1991	0.0642	18.6776	0.00795
PHG/14/01	Pahang	Negative	neg	287	semi intensive	2.12075	4.06667	2.49	77.3	103.5	0.35	0.804	0.183	0.5	0.026	0.448	10.7	50.4	8	41.6	0.98375	0.09719	10.1219	0.00704
PHG/15/01	Pahang	positive	pos	155	semi intensive	1.88936	12.8333	3.11	65.9	17.79	0.366	0.571	0.768	1	0.027	0.975	11.26	30.75	9	60.25	0.8552	0.09196	9.2997	0.01454
PHG/16/01	Pahang	positive	pos	358	semi intensive	2.97476	13.8667	2.66	104	668.4	0.296	0.527	0.123	0.7	0.027	0.083	15.79	38.25	5	56.75	1.4582	0.05989	24.348	0.05683
PHG/17/01	Pahang	positive	pos	19	semi intensive	0.878624	13.2333	4.66	91.4	8.529	0.353	0.571	0.163	0.5	0.028	0.051	1.816	84.6	1	14.4	0.29368	0.11351	2.58726	0.00697
PHG/18/01	Pahang	positive	pos	0	semi intensive	1.03699	17.3	2.88	64.8	15.3	0.335	1.146	0.148	0.3	0.025	0.095	0.994	77	0.5	22.5	0.38166	0.10258	3.72061	0.0039
PHG/19/01	Pahang	Negative	pos	67	semi intensive	1.75321	9.96667	3.49	39	77	0.344	0.793	0.305	0.3	0.026	0.681	11.64	39.25	11	60.25	0.77956	0.05878	13.2623	0.00097
PHG/20/01	Pahang	positive	neg	0	semi intensive	0.981476	8.13333	3.71	16.1	324	0.387	0.753	0.318	0.3	0.023	0.057	0.501	46.6	0.5	52.9	0.35082	0.0314	11.1726	0.00315
NSB/01/01	Negeri Sembilan	Negative	neg	75	semi intensive	1.24181	3.9	3.17	61	10.25	0.402	0.526	1.683	3	0.023	0.641	8.573	44.65	5.5	49.85	0.49545	0.0555	8.92703	0.00585
NSB/02/01	Negeri Sembilan	positive	neg	112	intensive	2.08228	8.46667	2.88	101	112.1	0.408	0.612	0.205	0.7	0.028	0.291	20.09	28.65	8.5	62.85	0.96238	0.11079	8.68652	0.01217
NSB/03/01	Negeri Sembilan	positive	pos	60	semi intensive	1.32769	5.9	5.2	41.3	89.95	1.316	0.692	0.565	0.9	0.026	1.278	52.78	63.25	3.5	33.25	0.54316	0.05714	9.50578	0.00175
NSB/04/01	Negeri Sembilan	positive	neg	75	intensive	1.56043	8.56667	3.17	97.2	70.88	0.346	0.571	1.92	2	0.032	1.746	4.985	27.3	9	63.7	0.67246	0.08131	8.27032	0.004
NSB/05/01	Negeri Sembilan	Negative	pos	732	intensive	0.863468	7.2	5.05	55.3	14.05	2.854	0.607	0.63	0.6	0.025	1.575	19.31	60	6	34	0.28526	0.03622	7.87576	0.00216
NSB/06/01	Negeri Sembilan	Negative	neg	260	intensive	2.01216	8.4	3.98	68.1	76.72	0.343	0.568	0.455	0.6	0.029	0.264	8.989	54.1	0.5	45.9	0.92342	0.08727	10.5812	0.09793
NSB/07/01	Negeri Sembilan	positive	pos	177	intensive	2.25422	13.7	4.98	85.6	465.6	0.59	0.934	2.251	1	0.029	3.446	15.76	43.4	56.6	1.4	1.0579	0.11097	9.53321	0.01904
NSB/08/01	Negeri Sembilan	positive	pos	125	semi intensive	1.8517	8.76667	4.34	66.7	95.28	0.324	0.516	0.514	0.4	0.027	0.008	2.358	51.3	8.5	40.2	0.83428	0.08017	10.4064	0.01386
NSB/09/01	Negeri Sembilan	Negative	pos	1040	intensive	1.66312	10.8	3.06	61.3	509.8	0.289	0.612	0.216	0.3	0.026	0.316	3.447	54.45	11	34.55	0.72951	0.0865	8.43364	0.00927
NSB/10/01	Negeri Sembilan	positive	pos	320	semi intensive	1.44321	10.2333	2.61	62.3	164	0.736	0.665	0.349	0.5	0.023	0.696	1.778	11.85	8	80.15	0.60734	0.05562	10.9195	0.00325
NSB/11/01	Negeri Sembilan	positive	neg	143	semi intensive	2.3111	7.26667	3.6	92.8	272.8	0.31	0.702	0.482	0.6	0.025	2.016	2.915	55.4	11	33.6	1.0895	0.1222	8.91571	0.0136
PRK/01/01	Perak	Negative	neg	1300	intensive	4.3721	13.1333	4.82	42.5	264	0.373	0.447	0.288	0.3	0.025	4.126	0.86	74.45	5.5	20.05	2.2345	0.0222	100.653	0.00441
PRK/02/01	Perak	positive	pos	75	extensive	2.5667	6.1	3.14	156	444.4	0.546	0.636	0.503	0.6	0.023	0.348	2.695	6.15	18	75.85	1.2315	0.13395	9.19373	0.00911
PRK/03/01	Perak	positive	pos	118	extensive	2.64464	8.36667	4.52	45	85.7	0.608	0.602	0.619	0.9	0.025	1.083	47.49	30.75	4.5	56.25	1.2748	0.1377	9.25781	0.01248
PRK/04/01	Perak	positive	pos	70	extensive	3.5036	7.23333	3.47	75.6	156.6	0.348	0.673	0.232	0.4	0.027	0.143	28.09	24.6	3.5	71.9	1.752	0.07886	22.2166	0.00247
PRK/05/01	Perak	Negative	neg	125	extensive	1.57369	3.9	3.05	47.2	100.9	0.403	0.673	0.353	0.4	0.022	0.139	4.409	63.1	4	32.9	0.67983	0.0671	10.1316	0.00184
PRK/06/01	Perak	positive	pos	168	intensive	2.40884	9.5	5.2	114	243.3	0.827	3.207	0.183	0.5	0.024	10.36	23.47	48.9	5	46.1	1.1438	0.10081	11.3461	0.00512
PRK/07/01	Perak	Negative	pos	15	intensive	1.62303	3.76667	2.67	41.7	819.2	0.376	0.507	0.312	0.2	0.024	0.15	2.809	71.5	4	24.5	0.70724	0.06759	10.4637	0.00098
PRK/08/01	Perak	positive	pos	42	intensive	1.17955	8.16667	3.35	49.5	123.5	0.287	1.207	0.198	0.6	0.025	0.056	10.48	61.7	5.5	32.8	0.46086	0.05125	8.99239	7e-05
PRK/09/01	Perak	Negative	neg	4	extensive	1.47833	15.1333	3.7	103	80.88	0.505	0.766	0.474	1	0.024	0.928	31.53	27.1	5	67.9	0.62685	0.07671	8.17169	0.00882
PRK/10/01	Perak	positive	pos	15	semi intensive	3.10058	18.3667	4.4	119	385.2	0.446	1.446	0.188	0.3	0.025	0.449	6.507	28.3	6.5	65.2	1.5281	0.15359	9.94922	0.01233
PRK/11/01	Perak	Negative	neg	15	semi intensive	9.07442	13.7667	3.02	269	51.67	2.047	0.659	0.28	0.5	0.026	0.112	6.688	1.9	9	89.1	4.8469	0.40191	12.0597	0.06563
PRK/12/01	Perak	Negative	neg	34	extensive	3.34736	13.1333	5.17	202	731.3	0.782	1.001	1.431	0.7	0.111	4.029	18.25	2	8	90	1.6652	0.16882	9.86376	0.01078
PRK/13/01	Perak	positive	neg	31	extensive	1.36462	16.7667	5.04	87	47.11	0.311	0.577	0.879	20	0.113	1.192	9.645	33.2	7	59.8	0.56368	0.13563	4.15601	0.00674
PRK/14/01	Perak	positive	neg	16	semi intensive	0.845666	6.16667	5.63	10.6	118	0.304	0.575	0.44	0.5	0.284	5.791	0.67	92.7	13	2.9	0.27537	0.03109	8.85719	0.00336
PRK/15/01	Perak	positive	neg	22	extensive	2.5604	16.1667	5.1	115	179.9	0.464	0.507	2.363	0.4	0.195	2.141	27.92	24.6	6	61.4	1.228	0.12168	10.092	0.00605
PRK/16/01	Perak	Negative	pos	29	semi intensive	2.34548	13.8	3.14	116	176	0.421	1.718	0.425	0.3	0.036	1.363	8.55	33.4	7	59.6	1.1086	0.08771	12.6394	0.00959
PRK/17/01	Perak	positive	neg	30	semi intensive	3.03452	13.4333	4.81	191	80.18	0.264	0.602	0.243	0.8	0.056	0.476	3.584	2.5	10	87.5	1.4914	0.11823	12.6144	0.01614
PRK/18/01	Perak	positive	pos	26	extensive	1.8649	6.6	3.19	157	157.8	0.661	0.742	0.565	1	0.211	1.127	4.184	6.2	9	84.8	0.84161	0.08373	10.0515	0.00738
SLG/01/01	Selangor	Negative	neg	80	intensive	1.65077	13.9667	5.48	209	208.6	0.445	2.764	4.279	2	0.338	7.892	48.73	13.6	7.5	78.9	0.72265	0.06703	10.781	0.00129
SLG/02/01	Selangor	positive	pos	65	intensive	2.04227	9.76667	2.58	95.3	192	0.329	0.635	0.216	0.9	0.355	2.105	8.096	19.8	4.5	75.7	0.94015	0.07181	13.0922	0.01085
SLG/03/01	Selangor	Negative	pos	45	intensive	0.829844	2.93333	3.46	114	162.1	0.462	1.339	2.142	1	0.07	1.324	15.81	50.4	5.5	44.1	0.26658	0.11887	2.24262	0.01628
SLG/04/01	Selangor	positive	pos	30	semi intensive	2.07462	12.7667	3.14	65.6	53.76	0.392	0.556	0.641	0.3	0.083	0.797	2.803	44.6	6.5	48.9	0.95812	0.08358	11.4635	0.00912
SLG/05/01	Selangor	Negative	neg	110	intensive	1.50177	2.23333	4.28	91.1	36.35	0.349	0.63	0.596	0.4	0.065	0.416	1.829	24.5	6.5	69	0.63987	0.05101	12.544	0.01251
SLG/06/01	Selangor	positive	pos	140	semi intensive	0.705716	8.3	3.67	55.9	8.578	1.059	0.517	0.163	0.3	0.235	0.218	7.329	35.9	6.5	59.6	0.19762	0.00252	78.4206	0.01994
SLG/07/01	Selangor	positive	pos	50	semi intensive	3.30434	12.8667	3.62	75.1	41.21	0.488	0.913	0.229	0.3	0.477	0.124	5.727	62.4	14.5	34.6	1.6413	0.01484	110.6	0.00081
SLG/08/01	Selangor	Negative	neg	78	semi intensive	3.8618	4.33333	3.6	125	689.3	0.464	0.724	0.861	0.7	0.345	0.172	2.444	14.4	6	80.6	1.951	0.17122	11.3947	0.02253
SLG/09/01	Selangor	Negative	neg	75	intensive	1.83286	7.1	3.34	74.1	49.51	1.065	0.582	0.509	0.6	0.032	0.578	2.191	20.3	6.5	73.2	0.82381	0.06414	12.8439	0.0123
SLG/10/01	Selangor	Negative	neg	94	intensive	1.44193	13.1667	4.44	73.3	19.59	0.876	0.55	1.745	0.7	0.028	0.364	1.38	43	3	42.5	0.60663	0.05029	12.0626	0.003722
SLG/11/01	Selangor	Negative	neg	46	semi intensive	1.22572	4.7	5.7	1.52	93.56	0.451	1.387	1.538	9	0.095	0.291	1.521	31	5	64	0.48651	0.03299	14.7472	0.00673
